# Supplementary material for: (2-Amino­phen­yl)(p-tol­yl)methanone
Source: Acta Crystallogr Sect E Struct Rep Online. 2010 Nov 30;66(Pt 12):o3359. doi: 10.1107/S1600536810049147 (PMC3011377; doi:10.1107/S1600536810049147)
Supplement: Supplementary file 1 [file e-66-o3359-sup1.cif]

##############################################################################
###                                                                        ###
###        Electronic paper (Acta Crystallographica Section E)             ###
###                                                                        ###
##############################################################################
#                                                                            #
# This CIF contains the data in a paper accepted for publication in Acta     #
# Crystallographica Section E. It conforms to the requirements of Notes      #
# for Authors for Section E, and has been peer reviewed under the auspices   #
# of the IUCr Commission on Journals.                                        #
#                                                                            #
# Full details of the Crystallographic Information File format               #
# are given in the paper "The Crystallographic Information File (CIF):       #
# a New Standard Archive File for Crystallography" by S. R. Hall, F. H.      #
# Allen and I. D. Brown [Acta Cryst. (1991), A47, 655-685].                  #
#                                                                            #
# The current version of the core CIF dictionary is obtainable from          #
# ftp://ftp.iucr.org/pub/cif_core.dic. The current version number is 2.4.    #
#                                                                            #
# Software is freely available for graphical display of the structure(s) in  #
# this CIF.  For information consult the CIF home page http://www.iucr.org/  #
# cif/home.html                                                              #
#                                                                            #
# This file may be used for bona fide research purposes within the           #
# scientific community so long as proper attribution is given to the journal # 
# article from which it was obtained.                                        #
#                                                                            #
##############################################################################
                                             
data_I
_audit_creation_method     SHELXL-97
_chemical_name_systematic
;
(2-Aminophenyl)(<i>p</i>-tolyl)methanone
;
_chemical_name_common     ?
_chemical_formula_moiety     'C14 H13 N O'
_chemical_formula_sum     'C14 H13 N O'
_chemical_formula_iupac     'C14 H13 N O'
_chemical_formula_weight     211.25
_chemical_melting_point     ?
_symmetry_cell_setting     orthorhombic
_symmetry_space_group_name_H-M     'P 21 21 21'
_symmetry_space_group_name_Hall     'P 2ac 2ab'
loop_
    _symmetry_equiv_pos_site_id
    _symmetry_equiv_pos_as_xyz
    1 x,y,z
    2 1/2-x,-y,1/2+z
    3 1/2+x,1/2-y,-z
    4 -x,1/2+y,1/2-z
_cell_length_a     7.7720(16)
_cell_length_b     10.490(2)
_cell_length_c     14.114(3)
_cell_angle_alpha     90.00
_cell_angle_beta     90.00
_cell_angle_gamma     90.00
_cell_volume     1150.7(4)
_cell_formula_units_Z     4
_cell_measurement_reflns_used     25
_cell_measurement_theta_min     9
_cell_measurement_theta_max     14
_cell_measurement_temperature     298(2)
_exptl_crystal_description     Plate
_exptl_crystal_colour     brown
_exptl_crystal_size_max     0.30
_exptl_crystal_size_mid     0.20
_exptl_crystal_size_min     0.10
_exptl_crystal_density_diffrn     1.219
_exptl_crystal_density_meas     ?
_exptl_crystal_density_method     'not measured'
_exptl_crystal_F_000     448
_exptl_absorpt_coefficient_mu     0.077
_exptl_absorpt_correction_type     psi-scan
_exptl_absorpt_process_details     '(North <i>et al.</i>, 1968)'
_exptl_absorpt_correction_T_min     0.9773
_exptl_absorpt_correction_T_max     0.9924
_exptl_special_details
;
;
_diffrn_ambient_temperature     298(2)
_diffrn_radiation_type     MoK\a
_diffrn_radiation_wavelength     0.71073
_diffrn_radiation_source     'fine-focus sealed tube'
_diffrn_radiation_monochromator     graphite
_diffrn_measurement_device_type     'Enraf--Nonius CAD-4'
_diffrn_measurement_method     \w/2\q
_diffrn_detector_area_resol_mean     ?
_diffrn_reflns_number     2387
_diffrn_reflns_av_R_equivalents     0.0228
_diffrn_reflns_av_sigmaI/netI     0.0253
_diffrn_reflns_theta_min     2.42
_diffrn_reflns_theta_max     25.37
_diffrn_reflns_theta_full     25.37
_diffrn_measured_fraction_theta_max     1.000
_diffrn_measured_fraction_theta_full     1.000
_diffrn_reflns_limit_h_min     0
_diffrn_reflns_limit_h_max     9
_diffrn_reflns_limit_k_min     0
_diffrn_reflns_limit_k_max     12
_diffrn_reflns_limit_l_min     -17
_diffrn_reflns_limit_l_max     17
_diffrn_standards_number     3
_diffrn_standards_interval_count     200
_diffrn_standards_interval_time     120
_diffrn_standards_decay_%     1
_refine_special_details
;
Refinement of <i>F</i>^2^ against ALL reflections. The weighted <i>R</i>-factor
<i>wR</i> and goodness of fit <i>S</i> are based on <i>F</i>^2^, conventional
<i>R</i>-factors <i>R</i> are based on <i>F</i>, with <i>F</i> set to zero for
negative <i>F</i>^2^. The threshold expression of <i>F</i>^2^ >
\s(<i>F</i>^2^) is used only for calculating <i>R</i>-factors(gt) <i>etc</i>.
and is not relevant to the choice of reflections for refinement.
<i>R</i>-factors based on <i>F</i>^2^ are statistically about twice as large
as those based on <i>F</i>, and <i>R</i>- factors based on ALL data will be
even larger.
;
_reflns_number_total     1241
_reflns_number_gt     984
_reflns_threshold_expression     I>2\s(I)
_refine_ls_structure_factor_coef     Fsqd
_refine_ls_matrix_type     full
_refine_ls_R_factor_all     0.0534
_refine_ls_R_factor_gt     0.0398
_refine_ls_wR_factor_gt     0.1056
_refine_ls_wR_factor_ref     0.1144
_refine_ls_goodness_of_fit_ref     1.009
_refine_ls_restrained_S_all     1.009
_refine_ls_number_reflns     1241
_refine_ls_number_parameters     154
_refine_ls_number_restraints     0
_refine_ls_hydrogen_treatment     mixed
_refine_ls_weighting_scheme     calc
_refine_ls_weighting_details
                 'calc w=1/[\s^2^(Fo^2^)+(0.0770P)^2^] where P=(Fo^2^+2Fc^2^)/3'
_atom_sites_solution_hydrogens     geom
_atom_sites_solution_primary     direct
_atom_sites_solution_secondary     difmap
_refine_ls_shift/su_max     0.000
_refine_ls_shift/su_mean     0.000
_refine_diff_density_max     0.150
_refine_diff_density_min     -0.117
_refine_ls_extinction_method     'SHELXL97 (Sheldrick, 2008)'
_refine_ls_extinction_coef     0.029(5)
_refine_ls_extinction_expression
                                  'Fc^*^=kFc[1+0.001xFc^2^\l^3^/sin(2\q)]^-1/4^'
_refine_ls_abs_structure_details     ?
_refine_ls_abs_structure_Flack     ?
loop_
    _atom_type_symbol
    _atom_type_description
    _atom_type_scat_dispersion_real
    _atom_type_scat_dispersion_imag
    _atom_type_scat_source
    'C' 'C' 0.0033 0.0016
                         'International Tables Vol C Tables 4.2.6.8 and 6.1.1.4'
    'H' 'H' 0.0000 0.0000
                         'International Tables Vol C Tables 4.2.6.8 and 6.1.1.4'
    'N' 'N' 0.0061 0.0033
                         'International Tables Vol C Tables 4.2.6.8 and 6.1.1.4'
    'O' 'O' 0.0106 0.0060
                         'International Tables Vol C Tables 4.2.6.8 and 6.1.1.4'
_computing_data_collection     'CAD-4 Software (Enraf--Nonius, 1989)'
_computing_cell_refinement     'CAD-4 Software (Enraf--Nonius, 1989)'
_computing_data_reduction     'XCAD4 (Harms & Wocadlo, 1995)'
_computing_structure_solution     'SHELXS97 (Sheldrick, 2008)'
_computing_structure_refinement     'SHELXL97 (Sheldrick, 2008)'
_computing_molecular_graphics     'SHELXTL (Sheldrick, 2008)'
_computing_publication_material     'SHELXTL (Sheldrick, 2008)'
loop_
    _atom_site_type_symbol
    _atom_site_label
    _atom_site_fract_x
    _atom_site_fract_y
    _atom_site_fract_z
    _atom_site_U_iso_or_equiv
    _atom_site_thermal_displace_type
    _atom_site_calc_flag
    _atom_site_refinement_flags
    _atom_site_occupancy
    O O1 -0.0723(5) 0.48772(18) 0.66689(13) 0.1072(11) Uani . . 1.000
    N N1 0.0516(5) 0.2583(3) 0.72595(18) 0.0903(13) Uani . . 1.000
    C C1 -0.0893(6) 0.8175(3) 0.2825(2) 0.0979(14) Uani . . 1.000
    C C2 -0.0848(4) 0.7203(2) 0.36079(19) 0.0649(10) Uani . . 1.000
    C C3 -0.1864(4) 0.7310(2) 0.4405(2) 0.0668(10) Uani . . 1.000
    C C4 -0.1798(4) 0.6431(2) 0.51329(19) 0.0611(8) Uani . . 1.000
    C C5 -0.0737(3) 0.5373(2) 0.50607(16) 0.0507(8) Uani . . 1.000
    C C6 0.0293(3) 0.5256(2) 0.42633(17) 0.0562(8) Uani . . 1.000
    C C7 0.0251(4) 0.6161(2) 0.35603(17) 0.0612(9) Uani . . 1.000
    C C8 -0.0684(4) 0.4450(2) 0.58631(17) 0.0626(9) Uani . . 1.000
    C C9 -0.0553(3) 0.3074(2) 0.56775(17) 0.0515(8) Uani . . 1.000
    C C10 0.0012(4) 0.2205(3) 0.63780(18) 0.0597(9) Uani . . 1.000
    C C11 0.0141(4) 0.0914(3) 0.6133(2) 0.0665(10) Uani . . 1.000
    C C12 -0.0327(4) 0.0487(2) 0.5261(2) 0.0670(10) Uani . . 1.000
    C C13 -0.0940(4) 0.1319(2) 0.45806(19) 0.0632(9) Uani . . 1.000
    C C14 -0.1042(3) 0.2588(3) 0.47965(16) 0.0548(8) Uani . . 1.000
    H H0B 0.065(5) 0.203(3) 0.766(2) 0.094(12) Uiso . . 1.000
    H H1A -0.17140 0.88270 0.29780 0.1470 Uiso calc R 1.000
    H H1B -0.12190 0.77690 0.22430 0.1470 Uiso calc R 1.000
    H H1C 0.02260 0.85510 0.27550 0.1470 Uiso calc R 1.000
    H H0A 0.029(5) 0.336(3) 0.743(2) 0.082(11) Uiso . . 1.000
    H H3A -0.26180 0.79950 0.44540 0.0800 Uiso calc R 1.000
    H H4A -0.24660 0.65500 0.56720 0.0730 Uiso calc R 1.000
    H H6A 0.10210 0.45570 0.42040 0.0670 Uiso calc R 1.000
    H H7A 0.09750 0.60730 0.30400 0.0730 Uiso calc R 1.000
    H H11A 0.05570 0.03360 0.65770 0.0800 Uiso calc R 1.000
    H H12A -0.02340 -0.03760 0.51200 0.0800 Uiso calc R 1.000
    H H13A -0.12750 0.10230 0.39880 0.0760 Uiso calc R 1.000
    H H14A -0.14530 0.31490 0.43390 0.0660 Uiso calc R 1.000
loop_
    _atom_site_aniso_label
    _atom_site_aniso_U_11
    _atom_site_aniso_U_22
    _atom_site_aniso_U_33
    _atom_site_aniso_U_12
    _atom_site_aniso_U_13
    _atom_site_aniso_U_23
    O1 0.203(3) 0.0665(13) 0.0521(10) 0.0088(18) -0.0032(16) -0.0151(10)
    N1 0.135(3) 0.079(2) 0.0570(15) -0.006(2) -0.0174(16) 0.0122(15)
    C1 0.139(3) 0.0648(19) 0.090(2) -0.001(2) -0.013(2) 0.0186(16)
    C2 0.0806(19) 0.0466(14) 0.0675(16) -0.0038(15) -0.0133(16) -0.0008(13)
    C3 0.0709(17) 0.0412(13) 0.0882(19) 0.0067(13) -0.0089(17) -0.0106(14)
    C4 0.0668(16) 0.0459(13) 0.0706(15) -0.0026(13) 0.0056(14) -0.0141(13)
    C5 0.0588(15) 0.0404(12) 0.0529(13) -0.0011(11) -0.0032(12) -0.0103(10)
    C6 0.0600(15) 0.0458(13) 0.0627(14) 0.0027(13) -0.0049(13) -0.0089(12)
    C7 0.0746(18) 0.0525(14) 0.0566(13) -0.0028(15) 0.0018(14) -0.0057(12)
    C8 0.082(2) 0.0539(15) 0.0518(13) -0.0015(15) -0.0025(15) -0.0097(12)
    C9 0.0549(15) 0.0481(13) 0.0515(13) -0.0006(12) 0.0029(12) -0.0006(11)
    C10 0.0597(16) 0.0637(15) 0.0556(14) -0.0069(14) 0.0048(13) 0.0089(13)
    C11 0.0647(17) 0.0523(15) 0.0824(18) -0.0020(14) 0.0066(16) 0.0188(14)
    C12 0.0675(18) 0.0423(13) 0.0912(19) -0.0034(13) 0.0102(16) -0.0006(14)
    C13 0.0690(17) 0.0505(14) 0.0700(16) -0.0059(14) -0.0022(15) -0.0095(13)
    C14 0.0588(15) 0.0487(12) 0.0570(15) -0.0003(12) -0.0055(12) -0.0020(12)
_geom_special_details
;
 Bond distances, angles etc. have been calculated using the
 rounded fractional coordinates. All su's are estimated
 from the variances of the (full) variance-covariance matrix.
 The cell esds are taken into account in the estimation of
 distances, angles and torsion angles
;
loop_
    _geom_bond_atom_site_label_1
    _geom_bond_atom_site_label_2
    _geom_bond_site_symmetry_1
    _geom_bond_site_symmetry_2
    _geom_bond_distance
    _geom_bond_publ_flag
    O1 C8 . . 1.223(3) no
    N1 C10 . . 1.363(4) no
    N1 H0B . . 0.82(3) no
    N1 H0A . . 0.87(3) no
    C1 C2 . . 1.504(4) no
    C2 C3 . . 1.379(4) no
    C2 C7 . . 1.389(4) no
    C3 C4 . . 1.381(4) no
    C4 C5 . . 1.386(3) no
    C5 C6 . . 1.387(3) no
    C5 C8 . . 1.491(3) no
    C6 C7 . . 1.374(3) no
    C8 C9 . . 1.471(3) no
    C9 C14 . . 1.397(3) no
    C9 C10 . . 1.415(4) no
    C10 C11 . . 1.401(4) no
    C11 C12 . . 1.359(4) no
    C12 C13 . . 1.382(4) no
    C13 C14 . . 1.368(4) no
    C1 H1A . . 0.9600 no
    C1 H1B . . 0.9600 no
    C1 H1C . . 0.9600 no
    C3 H3A . . 0.9300 no
    C4 H4A . . 0.9300 no
    C6 H6A . . 0.9300 no
    C7 H7A . . 0.9300 no
    C11 H11A . . 0.9300 no
    C12 H12A . . 0.9300 no
    C13 H13A . . 0.9300 no
    C14 H14A . . 0.9300 no
loop_
    _geom_angle_atom_site_label_1
    _geom_angle_atom_site_label_2
    _geom_angle_atom_site_label_3
    _geom_angle_site_symmetry_1
    _geom_angle_site_symmetry_2
    _geom_angle_site_symmetry_3
    _geom_angle
    _geom_angle_publ_flag
    H0B N1 H0A . . . 120(3) no
    C10 N1 H0B . . . 118(2) no
    C10 N1 H0A . . . 118(2) no
    C1 C2 C3 . . . 122.1(2) no
    C1 C2 C7 . . . 120.8(3) no
    C3 C2 C7 . . . 117.1(2) no
    C2 C3 C4 . . . 122.1(2) no
    C3 C4 C5 . . . 120.1(3) no
    C4 C5 C6 . . . 118.3(2) no
    C4 C5 C8 . . . 118.7(2) no
    C6 C5 C8 . . . 122.9(2) no
    C5 C6 C7 . . . 120.8(2) no
    C2 C7 C6 . . . 121.6(2) no
    C5 C8 C9 . . . 120.3(2) no
    O1 C8 C9 . . . 121.8(2) no
    O1 C8 C5 . . . 117.9(2) no
    C8 C9 C10 . . . 122.0(2) no
    C8 C9 C14 . . . 119.9(2) no
    C10 C9 C14 . . . 118.1(2) no
    C9 C10 C11 . . . 118.2(2) no
    N1 C10 C9 . . . 122.7(3) no
    N1 C10 C11 . . . 119.1(3) no
    C10 C11 C12 . . . 121.5(3) no
    C11 C12 C13 . . . 120.9(2) no
    C12 C13 C14 . . . 118.7(2) no
    C9 C14 C13 . . . 122.5(2) no
    C2 C1 H1A . . . 109.00 no
    C2 C1 H1B . . . 110.00 no
    C2 C1 H1C . . . 109.00 no
    H1A C1 H1B . . . 109.00 no
    H1A C1 H1C . . . 109.00 no
    H1B C1 H1C . . . 109.00 no
    C2 C3 H3A . . . 119.00 no
    C4 C3 H3A . . . 119.00 no
    C3 C4 H4A . . . 120.00 no
    C5 C4 H4A . . . 120.00 no
    C5 C6 H6A . . . 120.00 no
    C7 C6 H6A . . . 120.00 no
    C2 C7 H7A . . . 119.00 no
    C6 C7 H7A . . . 119.00 no
    C10 C11 H11A . . . 119.00 no
    C12 C11 H11A . . . 119.00 no
    C11 C12 H12A . . . 120.00 no
    C13 C12 H12A . . . 120.00 no
    C12 C13 H13A . . . 121.00 no
    C14 C13 H13A . . . 121.00 no
    C9 C14 H14A . . . 119.00 no
    C13 C14 H14A . . . 119.00 no
loop_
    _geom_torsion_atom_site_label_1
    _geom_torsion_atom_site_label_2
    _geom_torsion_atom_site_label_3
    _geom_torsion_atom_site_label_4
    _geom_torsion_site_symmetry_1
    _geom_torsion_site_symmetry_2
    _geom_torsion_site_symmetry_3
    _geom_torsion_site_symmetry_4
    _geom_torsion
    _geom_torsion_publ_flag
    C1 C2 C3 C4 . . . . -178.7(3) no
    C7 C2 C3 C4 . . . . 0.4(4) no
    C1 C2 C7 C6 . . . . -179.2(3) no
    C3 C2 C7 C6 . . . . 1.7(4) no
    C2 C3 C4 C5 . . . . -2.6(4) no
    C3 C4 C5 C6 . . . . 2.6(4) no
    C3 C4 C5 C8 . . . . 179.4(2) no
    C4 C5 C6 C7 . . . . -0.5(4) no
    C8 C5 C6 C7 . . . . -177.2(2) no
    C4 C5 C8 O1 . . . . -39.1(4) no
    C4 C5 C8 C9 . . . . 142.1(3) no
    C6 C5 C8 O1 . . . . 137.6(3) no
    C6 C5 C8 C9 . . . . -41.2(4) no
    C5 C6 C7 C2 . . . . -1.7(4) no
    O1 C8 C9 C10 . . . . -18.1(5) no
    O1 C8 C9 C14 . . . . 160.0(3) no
    C5 C8 C9 C10 . . . . 160.6(3) no
    C5 C8 C9 C14 . . . . -21.2(4) no
    C8 C9 C10 N1 . . . . -1.8(4) no
    C8 C9 C10 C11 . . . . -178.4(3) no
    C14 C9 C10 N1 . . . . -180.0(3) no
    C14 C9 C10 C11 . . . . 3.5(4) no
    C8 C9 C14 C13 . . . . 179.6(3) no
    C10 C9 C14 C13 . . . . -2.2(4) no
    N1 C10 C11 C12 . . . . -179.3(3) no
    C9 C10 C11 C12 . . . . -2.7(5) no
    C10 C11 C12 C13 . . . . 0.4(5) no
    C11 C12 C13 C14 . . . . 1.0(5) no
    C12 C13 C14 C9 . . . . -0.1(4) no
loop_
    _geom_hbond_atom_site_label_D
    _geom_hbond_atom_site_label_H
    _geom_hbond_atom_site_label_A
    _geom_hbond_site_symmetry_A
    _geom_hbond_distance_DH
    _geom_hbond_distance_HA
    _geom_hbond_distance_DA
    _geom_hbond_angle_DHA
    _geom_hbond_publ_flag
    N1 H0A O1 . 0.87(3) 2.08(3) 2.723(4) 131(3) yes
    N1 H0B O1 4_546 0.82(3) 2.45(3) 3.220(4) 158(3) yes
    C11 H11A O1 4_546 0.93 2.53 3.319(4) 143 yes
data_global
_journal_date_recd_electronic     2010-11-21
_journal_date_accepted     2010-11-24
_journal_name_full     'Acta Crystallographica, Section E'
_journal_year     2010
_journal_volume     66
_journal_issue     12
_journal_page_first     o3359
_journal_page_last     o3359
_journal_paper_category     QO
_journal_coeditor_code     SU2231
_publ_contact_author
;
'Dun-Lin Zhang'
School of Bio-chemistry and Environmental Engineering
Nanjing Xiaozhuang University
3601 Hongjing Road, Jiangning district
Nanjing 211171
People's Republic of China
;
_publ_contact_author_email     zdlocean@yahoo.com.cn
_publ_section_title
;
(2-Aminophenyl)(<i>p</i>-tolyl)methanone
;
loop_
    _publ_author_name
    _publ_author_address
    'Dun-Lin Zhang'
;
School of Bio-chemistry and Environmental Engineering
Nanjing Xiaozhuang University
3601 Hongjing Road, Jiangning District
Nanjing 211171
People's Republic of China
;
    'Shan Liu'
;
Department of Chemical Engineering
Nanjing College of Chemical Technology
No. 625, Geguan Road, Luhe,
Nanjing 210048
People's Republic of China
;
    'Xiao-Li Zhang'
;
Department of Chemical Engineering
Nanjing College of Chemical Technology
No. 625, Geguan Road, Luhe,
Nanjing 210048
People's Republic of China
;
