# Supplementary material for: (2-Amino­phen­yl)(p-tol­yl)methanone
Source: Acta Crystallogr Sect E Struct Rep Online. 2010 Nov 30;66(Pt 12):o3359. doi: 10.1107/S1600536810049147 (PMC3011377; doi:10.1107/S1600536810049147)
Supplement: Supplementary file 2 [file e-66-o3359-Isup2.hkl]

# 
# h,k,l, Fc-squared, Fo-squared, sigma(Fo-squared) and status flag 
# 
data_I
_shelx_title ' X in P2(1)2(1)2(1)' 
_shelx_refln_list_code          4 
_shelx_F_calc_maximum      153.63 
_exptl_crystal_F_000       448.00 
_reflns_d_resolution_high  0.8293 
 
loop_ 
 _symmetry_equiv_pos_as_xyz 
 'x, y, z' 
 '-x+1/2, -y, z+1/2' 
 '-x, y+1/2, -z+1/2' 
 'x+1/2, -y+1/2, -z' 
 
_cell_length_a     7.7720 
_cell_length_b    10.4900 
_cell_length_c    14.1140 
_cell_angle_alpha  90.000 
_cell_angle_beta   90.000 
_cell_angle_gamma  90.000 
 
_shelx_F_squared_multiplier     1.000 
 
loop_ 
 _refln_index_h 
 _refln_index_k 
 _refln_index_l 
 _refln_F_squared_calc 
 _refln_F_squared_meas 
 _refln_F_squared_sigma 
 _refln_observed_status 
   2   0   0    23600.69    26930.12    132.10 o 
   4   0   0       99.33      100.69      2.46 o 
   6   0   0       13.85       13.33      1.81 o 
   8   0   0       15.72       17.73      2.46 o 
   1   1   0      499.25      497.66      2.78 o 
   2   1   0      254.10      228.13      2.48 o 
   3   1   0       75.67       82.03      1.94 o 
   4   1   0      259.79      246.25      3.77 o 
   5   1   0        0.11       -0.13      1.04 o 
   6   1   0       14.02       14.24      1.55 o 
   7   1   0        1.46        1.04      1.55 o 
   8   1   0        0.21        1.42      1.55 o 
   9   1   0       14.09       18.76      2.72 o 
   0   2   0      966.84      846.40     16.50 o 
   1   2   0     2580.41     2389.72     31.17 o 
   2   2   0      621.20      622.80      4.46 o 
   3   2   0      107.71      101.38      2.20 o 
   4   2   0      133.03      130.28      2.85 o 
   5   2   0      160.51      163.47      3.76 o 
   6   2   0        0.03        1.55      1.29 o 
   7   2   0       10.99       11.52      1.94 o 
   8   2   0        0.18        3.49      1.68 o 
   9   2   0        2.59        3.11      1.94 o 
   1   3   0        0.90        1.29      0.52 o 
   2   3   0      825.38      791.63      5.52 o 
   3   3   0      401.91      402.21      4.56 o 
   4   3   0      175.14      177.54      3.50 o 
   5   3   0        1.39       -0.39      1.16 o 
   6   3   0       51.72       52.69      2.59 o 
   7   3   0       62.37       57.87      3.11 o 
   8   3   0        2.71        3.49      1.94 o 
   9   3   0        3.22        4.92      1.94 o 
   0   4   0     2766.10     2545.62     41.41 o 
   1   4   0      928.31      931.94      6.05 o 
   2   4   0      735.98      782.38      6.02 o 
   3   4   0      455.36      435.83      5.08 o 
   4   4   0        2.00        2.72      0.91 o 
   5   4   0        0.04        2.72      0.91 o 
   6   4   0       23.10       22.78      2.07 o 
   7   4   0        0.17        0.13      1.55 o 
   8   4   0        0.89        2.33      1.55 o 
   1   5   0      321.68      325.08      4.16 o 
   2   5   0        0.14        0.78      0.78 o 
   3   5   0      319.01      338.67      4.81 o 
   4   5   0        4.41        6.34      1.16 o 
   5   5   0       21.36       19.03      1.81 o 
   6   5   0        0.65        0.65      1.29 o 
   7   5   0        0.92       -0.91      1.94 o 
   8   5   0        5.89        4.01      2.20 o 
   0   6   0       68.30       78.10      2.33 o 
   1   6   0       48.43       56.97      2.07 o 
   2   6   0       45.91       53.34      2.07 o 
   3   6   0       43.71       38.45      1.94 o 
   4   6   0        6.58        4.66      1.42 o 
   5   6   0       36.26       42.46      2.46 o 
   6   6   0        3.15        2.33      1.68 o 
   7   6   0        1.03        4.01      1.94 o 
   8   6   0        3.55        5.05      2.20 o 
   1   7   0       22.14       18.12      1.55 o 
   2   7   0        0.84        0.13      1.04 o 
   3   7   0      124.07      115.57      3.50 o 
   4   7   0        0.14       -1.42      1.42 o 
   5   7   0       25.65       26.14      2.33 o 
   6   7   0       46.28       50.61      3.37 o 
   7   7   0        1.23        1.81      1.94 o 
   0   8   0       99.80       93.65      2.98 o 
   1   8   0        8.09        8.28      1.42 o 
   2   8   0        5.61        6.47      1.29 o 
   3   8   0        3.49       -0.26      1.42 o 
   4   8   0        8.16        8.28      1.55 o 
   5   8   0        9.34        7.38      2.07 o 
   6   8   0        6.67        6.34      1.81 o 
   7   8   0        4.02        3.62      2.20 o 
   1   9   0       14.83       14.24      1.81 o 
   2   9   0        2.01        4.27      1.16 o 
   3   9   0        0.48       -0.52      1.55 o 
   4   9   0       31.53       31.58      2.59 o 
   5   9   0        2.06        3.75      1.68 o 
   6   9   0        3.05        1.55      2.20 o 
   0  10   0       42.05       38.06      2.72 o 
   1  10   0      202.28      187.16      5.05 o 
   2  10   0        5.19        2.98      1.81 o 
   3  10   0        3.55        4.27      1.81 o 
   4  10   0       17.04       14.88      2.07 o 
   5  10   0        1.89       -1.29      2.07 o 
   1  11   0       28.21       28.60      2.72 o 
   2  11   0        0.86        3.36      1.81 o 
   3  11   0        0.17       -0.91      1.94 o 
   4  11   0        0.15       -1.94      1.94 o 
   0  12   0       38.24       38.44      3.11 o 
   1  12   0        4.03        5.43      2.20 o 
   2  12   0       19.28       18.51      2.59 o 
   1   0   1      764.55      714.63      9.40 o 
   2   0   1    10827.84    11384.18     75.95 o 
   3   0   1      926.86      840.69     11.06 o 
   4   0   1      306.57      319.54      3.03 o 
   5   0   1       62.40       50.97      1.56 o 
   6   0   1        5.84        4.95      1.55 o 
   7   0   1        2.68        4.69      1.23 o 
   8   0   1       30.51       35.11      3.11 o 
   9   0   1        0.00        2.60      1.42 o 
   0   1   1      499.49      458.93      6.79 o 
   1   1   1     1599.01     1505.77     15.11 o 
   2   1   1     4169.18     3998.40     49.14 o 
   3   1   1       27.85       26.66      1.10 o 
   4   1   1      335.88      328.85      3.77 o 
   5   1   1       22.31       21.49      1.10 o 
   6   1   1       54.01       57.21      4.98 o 
   7   1   1       33.29       36.07      1.81 o 
   8   1   1       15.25       16.95      1.60 o 
   9   1   1       10.25       11.88      1.69 o 
   0   2   1       57.90       58.81      0.78 o 
   1   2   1      627.00      633.84      4.22 o 
   2   2   1      446.72      448.33     10.06 o 
   3   2   1      341.80      337.31      2.76 o 
   4   2   1       70.49       71.76      1.56 o 
   5   2   1      149.94      154.59      2.79 o 
   6   2   1       11.19       11.71      1.14 o 
   7   2   1       14.63       11.92      1.36 o 
   8   2   1        3.56        3.81      2.01 o 
   9   2   1        8.30       11.66      2.01 o 
   0   3   1       46.95       42.18      0.82 o 
   1   3   1      239.52      242.28      4.68 o 
   2   3   1       39.47       49.62      4.53 o 
   3   3   1      142.50      148.71      2.14 o 
   4   3   1        4.22        2.67      1.04 o 
   5   3   1       78.90       75.72      2.46 o 
   6   3   1        0.39       -0.30      0.91 o 
   7   3   1        3.15        3.38      2.33 o 
   8   3   1        1.38        1.88      1.75 o 
   9   3   1        3.57        5.69      1.46 o 
   0   4   1      159.97      158.35      1.79 o 
   1   4   1     1020.04     1023.63      4.57 o 
   2   4   1      203.73      208.97      2.29 o 
   3   4   1      212.29      213.42      2.57 o 
   4   4   1       89.54       94.82      1.92 o 
   5   4   1       16.72       18.46      1.10 o 
   6   4   1        1.76        2.08      0.96 o 
   7   4   1        0.80       -0.68      1.05 o 
   8   4   1        1.93        4.20      1.23 o 
   0   5   1      227.59      230.24      6.43 o 
   1   5   1      887.87      985.29      5.01 o 
   2   5   1       47.96       40.86      1.19 o 
   3   5   1        1.79        2.67      0.78 o 
   4   5   1       22.88       22.55      1.14 o 
   5   5   1       18.12       16.77      1.19 o 
   6   5   1       16.90       21.09      1.36 o 
   7   5   1       15.59       12.66      1.42 o 
   8   5   1        3.77        3.23      1.51 o 
   0   6   1       20.23       19.65      0.92 o 
   1   6   1       69.19       73.18      1.65 o 
   2   6   1        3.16        2.70      0.91 o 
   3   6   1       72.57       69.68      1.74 o 
   4   6   1        6.38        6.20      1.36 o 
   5   6   1        6.30        6.52      1.75 o 
   6   6   1        9.31       11.31      1.32 o 
   7   6   1        2.94        0.21      1.42 o 
   8   6   1        6.06        3.49      1.83 o 
   0   7   1        5.59        7.69      1.16 o 
   1   7   1       38.58       37.74      1.28 o 
   2   7   1       60.40       61.40      3.11 o 
   3   7   1      176.42      179.18      2.93 o 
   4   7   1       10.10        9.57      1.23 o 
   5   7   1      128.93      138.46      3.02 o 
   6   7   1        8.02        7.01      1.49 o 
   7   7   1       24.07       28.45      2.59 o 
   0   8   1        2.36        2.53      1.42 o 
   1   8   1        4.12        5.39      0.82 o 
   2   8   1       33.22       33.77      1.56 o 
   3   8   1       13.73       12.62      1.28 o 
   4   8   1       80.60       78.63      2.91 o 
   5   8   1        3.59        2.89      1.29 o 
   6   8   1       32.11       33.39      2.10 o 
   7   8   1        0.05       -0.45      1.37 o 
   0   9   1       75.55       79.32      2.20 o 
   1   9   1       13.61       17.82      1.28 o 
   2   9   1       16.53       14.56      1.68 o 
   3   9   1       17.40       17.05      1.42 o 
   4   9   1       30.16       30.86      1.78 o 
   5   9   1        7.28        5.96      1.42 o 
   6   9   1       13.22       13.32      1.65 o 
   0  10   1       83.95       79.81      2.43 o 
   1  10   1       35.69       33.50      1.83 o 
   2  10   1       73.69       69.09      2.29 o 
   3  10   1        8.14        6.69      1.42 o 
   4  10   1        2.08        2.06      1.23 o 
   5  10   1        0.99        1.88      1.28 o 
   0  11   1       17.34       13.48      1.56 o 
   1  11   1        6.87       11.26      3.69 o 
   2  11   1       32.75       28.92      3.30 o 
   3  11   1       21.01       22.32      1.87 o 
   4  11   1        3.12        3.82      1.37 o 
   0  12   1        0.50        0.28      1.23 o 
   1  12   1       27.30       25.25      2.07 o 
   2  12   1        9.84        9.94      1.73 o 
   0   0   2     6450.87     6260.93     54.59 o 
   1   0   2       67.53       66.72      1.56 o 
   2   0   2        8.05        7.20      0.78 o 
   3   0   2      168.69      160.74      1.95 o 
   4   0   2       20.04       21.44      1.04 o 
   5   0   2      176.56      159.02      8.10 o 
   6   0   2        4.61        3.94      1.62 o 
   7   0   2       36.77       38.00      1.83 o 
   8   0   2       17.97       13.61      2.72 o 
   9   0   2        6.28        6.47      1.64 o 
   0   1   2       15.75       11.42      0.52 o 
   1   1   2     7243.51     6923.64    168.56 o 
   2   1   2     2048.55     1899.72     54.39 o 
   3   1   2      833.69      820.31      9.78 o 
   4   1   2     1566.26     1571.51     12.23 o 
   5   1   2      106.08       98.30      2.02 o 
   6   1   2      108.30      107.28      2.43 o 
   7   1   2        0.42        0.56      1.05 o 
   8   1   2       14.78       15.00      3.17 o 
   9   1   2        7.44        7.44      1.78 o 
   0   2   2     1112.31     1000.99     14.24 o 
   1   2   2     2892.45     2729.21     25.51 o 
   2   2   2     2428.74     2195.46     26.05 o 
   3   2   2      956.07      962.46      4.65 o 
   4   2   2      219.28      214.30      6.81 o 
   5   2   2       39.59       39.21      1.42 o 
   6   2   2        1.60        2.42      0.99 o 
   7   2   2        1.63        2.07      1.62 o 
   8   2   2        3.55        5.14      1.62 o 
   9   2   2        0.67        0.45      2.14 o 
   0   3   2      159.75      166.10      2.92 o 
   1   3   2      695.53      726.70     20.23 o 
   2   3   2      503.55      500.34     10.32 o 
   3   3   2      322.55      330.29      5.53 o 
   4   3   2      121.10      113.16      3.82 o 
   5   3   2       16.72       18.91      2.52 o 
   6   3   2        8.19        8.86      1.19 o 
   7   3   2       48.94       44.81      3.50 o 
   8   3   2        5.57        7.55      1.32 o 
   9   3   2        2.81        4.57      1.32 o 
   0   4   2        1.31        1.01      0.40 o 
   1   4   2      203.63      213.18      2.20 o 
   2   4   2        8.24        7.99      0.68 o 
   3   4   2      280.39      290.44      3.03 o 
   4   4   2        6.64        6.14      0.81 o 
   5   4   2        9.55        8.05      1.01 o 
   6   4   2       13.85       13.68      1.27 o 
   7   4   2        0.83        0.56      1.05 o 
   8   4   2        1.01        1.23      1.28 o 
   0   5   2       77.15       65.12      3.24 o 
   1   5   2      879.66      943.95     22.61 o 
   2   5   2      147.56      144.19      2.11 o 
   3   5   2       84.13       93.20      1.92 o 
   4   5   2       25.35       25.14      1.23 o 
   5   5   2        7.93        7.87      1.05 o 
   6   5   2        8.71        9.52      1.28 o 
   7   5   2        2.25        2.33      1.42 o 
   8   5   2        6.66       10.08      1.51 o 
   0   6   2        7.36        6.73      0.73 o 
   1   6   2      140.06      135.41      4.47 o 
   2   6   2      122.44      127.98      3.11 o 
   3   6   2      109.70      103.63      4.15 o 
   4   6   2       37.67       41.15      1.60 o 
   5   6   2       18.27       14.62      1.32 o 
   6   6   2       10.00        9.51      1.32 o 
   7   6   2        3.59        3.87      2.65 o 
   8   6   2        1.26        4.16      1.42 o 
   0   7   2      314.47      328.85      3.58 o 
   1   7   2       25.86       21.16      1.19 o 
   2   7   2       29.80       30.26      2.52 o 
   3   7   2       75.93       79.58      2.06 o 
   4   7   2        5.19        7.70      1.10 o 
   5   7   2       33.99       34.42      1.78 o 
   6   7   2       22.48       23.26      1.78 o 
   7   7   2       10.85       12.12      1.56 o 
   0   8   2        1.23        1.53      0.87 o 
   1   8   2      195.40      187.94      6.09 o 
   2   8   2      103.14       97.39      3.37 o 
   3   8   2       17.98       21.73      4.21 o 
   4   8   2       49.03       49.77      2.65 o 
   5   8   2        4.81        5.68      1.28 o 
   6   8   2        9.00        9.14      1.51 o 
   7   8   2        1.51        1.23      1.56 o 
   0   9   2      167.73      170.38      3.16 o 
   1   9   2        2.90        2.65      1.01 o 
   2   9   2       45.69       41.65      1.87 o 
   3   9   2        9.13        9.36      1.94 o 
   4   9   2       13.92       14.64      1.46 o 
   5   9   2        4.15        4.09      1.32 o 
   6   9   2        5.05        4.49      1.46 o 
   0  10   2      142.82      139.91      4.28 o 
   1  10   2       31.56       28.42      1.64 o 
   2  10   2       10.22        9.54      1.36 o 
   3  10   2        0.83        3.88      2.14 o 
   4  10   2       10.17        8.07      1.55 o 
   5  10   2        1.18        1.16      1.62 o 
   0  11   2       26.05       27.58      1.82 o 
   1  11   2       40.95       42.76      3.17 o 
   2  11   2        4.35        2.65      1.37 o 
   3  11   2       16.91       17.21      3.11 o 
   4  11   2        4.58        6.06      1.60 o 
   0  12   2       31.30       36.36      2.15 o 
   1  12   2        0.48        0.79      1.49 o 
   2  12   2       16.89       21.86      2.01 o 
   1   0   3       14.42       14.19      0.46 o 
   2   0   3     1306.50     1135.97     18.17 o 
   3   0   3      285.81      297.21      5.27 o 
   4   0   3       62.40       56.35      2.27 o 
   5   0   3       10.51       10.25      0.96 o 
   6   0   3       63.17       66.30      2.98 o 
   7   0   3        0.14       -0.20      1.29 o 
   8   0   3        1.80       -1.10      1.32 o 
   9   0   3        1.18        0.78      1.46 o 
   0   1   3      162.42      150.36      1.29 o 
   1   1   3      404.47      396.35      2.22 o 
   2   1   3      778.25      744.83      4.60 o 
   3   1   3      174.65      165.28      3.50 o 
   4   1   3      527.65      522.68      4.01 o 
   5   1   3       57.82       49.33      1.60 o 
   6   1   3      170.36      162.01      2.93 o 
   7   1   3       20.37       18.94      1.55 o 
   8   1   3        2.85        3.69      1.37 o 
   9   1   3        1.22        2.73      1.36 o 
   0   2   3      864.74      864.42     43.98 o 
   1   2   3     1172.07     1084.45     23.47 o 
   2   2   3      273.89      276.71      5.46 o 
   3   2   3      337.38      331.64      2.94 o 
   4   2   3      141.30      122.33      4.34 o 
   5   2   3       29.26       27.94      1.32 o 
   6   2   3       66.18       59.64      2.01 o 
   7   2   3       23.15       21.56      1.56 o 
   8   2   3        9.72       10.47      4.21 o 
   9   2   3        0.09        1.03      2.14 o 
   0   3   3       32.27       33.18      1.04 o 
   1   3   3      590.49      611.53      6.54 o 
   2   3   3       76.27       76.10      2.92 o 
   3   3   3       45.27       44.08      1.55 o 
   4   3   3      220.12      234.12      2.89 o 
   5   3   3       88.19       85.33      2.01 o 
   6   3   3       53.58       52.91      1.97 o 
   7   3   3       28.01       27.64      1.65 o 
   8   3   3        1.97        0.19      2.72 o 
   0   4   3      179.06      218.09      4.54 o 
   1   4   3      277.96      290.72      7.67 o 
   2   4   3       93.91       91.40      3.17 o 
   3   4   3      363.49      348.42      5.14 o 
   4   4   3        7.03        5.43      0.91 o 
   5   4   3      116.31      110.95      4.53 o 
   6   4   3        7.71        7.34      1.55 o 
   7   4   3        0.35        1.16      1.49 o 
   8   4   3        4.42        3.12      1.36 o 
   0   5   3      179.64      214.90      2.48 o 
   1   5   3      318.81      351.56      9.10 o 
   2   5   3      279.50      292.79     10.65 o 
   3   5   3       86.98       87.97      1.88 o 
   4   5   3       23.89       25.16      1.62 o 
   5   5   3        3.78        5.11      1.05 o 
   6   5   3        8.29        5.55      1.27 o 
   7   5   3        0.36       -1.19      1.19 o 
   8   5   3        2.36       -0.22      3.23 o 
   0   6   3      122.54      146.99      2.24 o 
   1   6   3       29.35       30.54      1.36 o 
   2   6   3       91.26       89.71      4.27 o 
   3   6   3       71.21       75.11      1.92 o 
   4   6   3       46.13       44.17      1.74 o 
   5   6   3       16.23       12.74      1.32 o 
   6   6   3        1.17        1.23      1.19 o 
   7   6   3        8.71        8.11      1.51 o 
   8   6   3        8.80       11.32      2.72 o 
   0   7   3       73.86       87.47      2.20 o 
   1   7   3       66.20       65.48      1.81 o 
   2   7   3       40.75       44.38      2.07 o 
   3   7   3       37.43       35.66      1.60 o 
   4   7   3       40.69       39.55      1.74 o 
   5   7   3        6.27        8.48      1.19 o 
   6   7   3       24.03       23.44      1.74 o 
   7   7   3        2.18       -0.58      2.20 o 
   0   8   3       11.54        9.65      1.19 o 
   1   8   3      460.87      476.34      8.51 o 
   2   8   3      106.66      105.74      2.47 o 
   3   8   3      117.81      114.35      2.70 o 
   4   8   3       20.49       24.32      1.60 o 
   5   8   3        6.01        4.53      1.32 o 
   6   8   3        5.32        4.65      1.42 o 
   7   8   3        5.92        6.21      1.65 o 
   0   9   3       28.61       40.66      2.59 o 
   1   9   3       16.90       12.90      1.88 o 
   2   9   3       10.18        9.25      1.32 o 
   3   9   3       16.42       13.58      1.42 o 
   4   9   3        2.01        0.45      1.19 o 
   5   9   3       24.93       25.29      1.83 o 
   6   9   3        0.04        0.13      1.37 o 
   0  10   3       11.39       17.36      1.55 o 
   1  10   3       20.29       17.79      1.60 o 
   2  10   3       66.23       64.86      2.33 o 
   3  10   3        0.36        2.53      1.75 o 
   4  10   3        5.34        6.37      1.42 o 
   5  10   3        0.44        4.67      1.32 o 
   0  11   3        0.87        1.99      1.23 o 
   1  11   3        2.17        0.55      1.23 o 
   2  11   3        1.14        1.22      1.42 o 
   3  11   3       14.41       13.31      1.60 o 
   4  11   3        1.73        2.45      1.42 o 
   0  12   3        1.73        3.36      1.28 o 
   1  12   3        0.43        0.72      2.07 o 
   2  12   3       16.51       15.25      2.52 o 
   0   0   4      182.34      176.39      2.15 o 
   1   0   4       19.31       18.55      0.78 o 
   2   0   4      500.90      520.37      9.08 o 
   3   0   4      255.94      293.20      5.52 o 
   4   0   4      361.64      373.69      3.49 o 
   5   0   4      233.18      227.87      3.12 o 
   6   0   4       60.25       60.78      1.94 o 
   7   0   4       34.03       30.08      1.69 o 
   8   0   4       18.41       17.40      2.33 o 
   9   0   4        3.66        4.61      1.46 o 
   0   1   4      222.66      244.24      2.99 o 
   1   1   4      525.31      504.27      5.96 o 
   2   1   4      203.26      200.90      4.16 o 
   3   1   4      103.52       95.13      2.53 o 
   4   1   4       70.04       69.56      1.65 o 
   5   1   4       98.20       97.82      2.15 o 
   6   1   4       76.07       73.75      2.59 o 
   7   1   4        1.95        2.46      1.62 o 
   8   1   4       12.05       11.58      1.94 o 
   9   1   4        8.05        8.95      1.65 o 
   0   2   4      482.75      478.43      2.87 o 
   1   2   4      329.95      337.71      6.32 o 
   2   2   4      362.67      388.57      2.95 o 
   3   2   4      520.97      524.79      8.87 o 
   4   2   4      152.57      147.24      7.65 o 
   5   2   4       39.39       37.64      1.68 o 
   6   2   4        2.00        0.62      1.05 o 
   7   2   4       27.76       25.02      2.72 o 
   8   2   4        2.53        0.97      2.01 o 
   0   3   4     1583.14     1601.72     23.87 o 
   1   3   4      145.98      137.53      1.74 o 
   2   3   4      747.00      822.11     16.23 o 
   3   3   4      352.31      353.33      7.80 o 
   4   3   4       54.73       57.28      1.60 o 
   5   3   4       14.59       16.95      2.07 o 
   6   3   4        7.45       10.03      2.20 o 
   7   3   4       13.63       15.21      2.59 o 
   8   3   4        7.16        5.96      1.51 o 
   0   4   4       19.78       23.22      1.62 o 
   1   4   4      651.17      740.06      4.30 o 
   2   4   4      241.18      247.46      5.52 o 
   3   4   4      191.72      183.86      2.57 o 
   4   4   4       45.52       47.30      1.56 o 
   5   4   4      134.13      128.29      2.66 o 
   6   4   4       24.46       22.21      1.60 o 
   7   4   4        9.75        7.74      1.37 o 
   8   4   4        3.28        4.98      1.37 o 
   0   5   4      412.88      410.48      3.50 o 
   1   5   4      174.65      185.01      3.37 o 
   2   5   4       21.66       20.25      1.94 o 
   3   5   4       30.31       29.87      1.68 o 
   4   5   4       46.78       47.04      1.65 o 
   5   5   4       27.35       24.07      1.56 o 
   6   5   4        1.87        1.46      1.10 o 
   7   5   4        0.48        0.33      1.68 o 
   8   5   4        1.59        3.49      2.20 o 
   0   6   4       34.60       39.00      2.01 o 
   1   6   4       22.77       23.19      1.14 o 
   2   6   4        9.12        7.62      0.87 o 
   3   6   4       52.24       47.66      2.01 o 
   4   6   4       57.47       55.97      1.92 o 
   5   6   4        0.48        1.62      2.20 o 
   6   6   4       13.10       13.92      2.72 o 
   7   6   4        6.18        7.42      2.65 o 
   0   7   4        0.20       -0.87      0.87 o 
   1   7   4      202.18      208.49      7.59 o 
   2   7   4      159.19      153.07      9.27 o 
   3   7   4      114.46      116.29      9.39 o 
   4   7   4       27.54       25.00      1.51 o 
   5   7   4        7.92        9.71      1.42 o 
   6   7   4        6.27        7.84      1.51 o 
   7   7   4       11.77       11.78      1.65 o 
   0   8   4        0.12        0.26      1.10 o 
   1   8   4      463.81      484.65     14.17 o 
   2   8   4       28.12       26.86      1.65 o 
   3   8   4      139.51      141.25      8.94 o 
   4   8   4       17.81       17.50      1.42 o 
   5   8   4       17.02       17.72      1.60 o 
   6   8   4       18.58       23.23      2.72 o 
   0   9   4        3.27        2.57      1.94 o 
   1   9   4       40.14       37.64      2.52 o 
   2   9   4       13.29       12.16      2.85 o 
   3   9   4        1.20        0.41      1.14 o 
   4   9   4        1.65        3.13      1.75 o 
   5   9   4       11.63       16.13      1.60 o 
   6   9   4       10.43       10.67      1.69 o 
   0  10   4      186.59      184.51      6.93 o 
   1  10   4        6.97        4.77      1.32 o 
   2  10   4       46.30       44.46      3.11 o 
   3  10   4        9.87        7.50      1.42 o 
   4  10   4       22.12       23.59      1.87 o 
   5  10   4        1.57        1.23      1.37 o 
   0  11   4        2.27        3.44      1.32 o 
   1  11   4        4.96        4.85      1.37 o 
   2  11   4        4.82        5.18      1.42 o 
   3  11   4        0.96        2.33      1.32 o 
   4  11   4        4.94        7.16      1.51 o 
   0  12   4        0.78        2.91      1.27 o 
   1  12   4        2.30        0.79      2.98 o 
   1   0   5       37.01       35.73      0.97 o 
   2   0   5      513.73      555.02     10.51 o 
   3   0   5      122.84      128.27      1.92 o 
   4   0   5       25.41       29.87      1.94 o 
   5   0   5        0.80        1.81      1.16 o 
   6   0   5        4.52        3.88      1.01 o 
   7   0   5       15.85       17.66      1.51 o 
   8   0   5        0.58        2.34      1.23 o 
   0   1   5       78.22       85.63      1.49 o 
   1   1   5       29.83       27.20      0.82 o 
   2   1   5       17.86       19.39      0.84 o 
   3   1   5      209.93      221.42      2.57 o 
   4   1   5       31.80       29.63      1.18 o 
   5   1   5        6.17        7.28      1.42 o 
   6   1   5       16.97       17.95      1.49 o 
   7   1   5       41.30       42.17      1.87 o 
   8   1   5        5.74        5.57      1.46 o 
   0   2   5        0.97        0.84      0.37 o 
   1   2   5      281.04      288.91      2.54 o 
   2   2   5      185.76      191.24      2.20 o 
   3   2   5      157.72      156.61      5.96 o 
   4   2   5      147.02      143.49      2.38 o 
   5   2   5       70.33       69.21      2.07 o 
   6   2   5       67.74       69.37      2.15 o 
   7   2   5       33.08       33.83      1.87 o 
   8   2   5        8.35        5.03      1.51 o 
   0   3   5     1068.88     1222.33      5.26 o 
   1   3   5       24.39       29.46      0.96 o 
   2   3   5      308.69      336.06      7.80 o 
   3   3   5      178.27      182.64      4.21 o 
   4   3   5      114.37      111.31      2.20 o 
   5   3   5      119.71      121.63      3.76 o 
   6   3   5       10.90       12.02      1.23 o 
   7   3   5       10.03       11.66      2.98 o 
   8   3   5        3.44        4.47      2.52 o 
   0   4   5       47.57       43.79      1.23 o 
   1   4   5      161.80      185.17      2.34 o 
   2   4   5       45.38       49.94      1.37 o 
   3   4   5      202.16      188.78      6.16 o 
   4   4   5       80.60       77.41      8.16 o 
   5   4   5      151.90      151.13      2.89 o 
   6   4   5       10.98       13.64      4.21 o 
   7   4   5       12.22       10.10      1.51 o 
   8   4   5        1.21        0.92      1.23 o 
   0   5   5      293.60      315.87      3.21 o 
   1   5   5       38.36       40.13      1.28 o 
   2   5   5        1.10        1.03      0.68 o 
   3   5   5       58.14       53.45      2.33 o 
   4   5   5       87.95       81.68      2.15 o 
   5   5   5       21.56       27.05      1.56 o 
   6   5   5       24.23       21.34      1.69 o 
   7   5   5        2.45        3.43      1.36 o 
   8   5   5        3.28        4.42      1.42 o 
   0   6   5       15.11       16.92      1.01 o 
   1   6   5       64.46       67.56      1.74 o 
   2   6   5       68.02       69.93      1.83 o 
   3   6   5       77.24       71.95      2.01 o 
   4   6   5       95.43       97.13      2.43 o 
   5   6   5       72.42       71.19      3.88 o 
   6   6   5       43.95       47.39      2.11 o 
   7   6   5        3.91        4.91      1.46 o 
   0   7   5      138.31      143.68      2.61 o 
   1   7   5       11.54       10.65      1.16 o 
   2   7   5        2.74        2.35      1.05 o 
   3   7   5       70.30       67.59      2.20 o 
   4   7   5       84.24       85.51      2.65 o 
   5   7   5        4.51        4.46      1.36 o 
   6   7   5       33.93       32.78      3.11 o 
   7   7   5        9.71       11.02      1.82 o 
   0   8   5       14.04       12.39      1.88 o 
   1   8   5      102.95      112.70      2.56 o 
   2   8   5        9.83       10.92      1.23 o 
   3   8   5       15.14       16.24      1.46 o 
   4   8   5       15.06       18.12      1.56 o 
   5   8   5        5.97        7.79      1.88 o 
   6   8   5       13.83       15.20      1.83 o 
   0   9   5       89.45       92.74      2.56 o 
   1   9   5       60.71       56.32      5.63 o 
   2   9   5       70.06       71.85      4.66 o 
   3   9   5       78.01       74.67      2.52 o 
   4   9   5        5.08        7.23      1.28 o 
   5   9   5       10.66       10.49      1.56 o 
   0  10   5        0.18        0.62      1.29 o 
   1  10   5        3.61        2.67      2.33 o 
   2  10   5        9.89        7.27      1.42 o 
   3  10   5        5.81        6.84      1.62 o 
   4  10   5        3.25        2.72      1.46 o 
   5  10   5        4.80        3.82      1.56 o 
   0  11   5        0.12        1.01      1.14 o 
   1  11   5        0.22       -0.83      1.81 o 
   2  11   5        1.19        1.34      1.55 o 
   3  11   5        6.95        8.77      1.88 o 
   0  12   5        0.40        0.75      3.75 o 
   1  12   5       12.76       13.52      2.72 o 
   0   0   6       88.49       84.26      1.37 o 
   1   0   6      120.46      127.53      1.74 o 
   2   0   6        0.14        0.45      0.46 o 
   3   0   6       13.80        9.88      1.88 o 
   4   0   6       45.32       49.03      1.46 o 
   5   0   6       12.49       12.11      1.55 o 
   6   0   6        1.13        1.59      2.01 o 
   7   0   6       18.62       20.64      1.58 o 
   8   0   6        0.98        2.25      1.42 o 
   0   1   6      496.23      510.84      3.32 o 
   1   1   6      305.90      323.55      8.97 o 
   2   1   6       58.94       70.21      1.47 o 
   3   1   6       88.72       92.25      1.74 o 
   4   1   6        1.48        2.29      1.62 o 
   5   1   6        2.05        1.62      0.82 o 
   6   1   6        8.80       10.15      2.98 o 
   7   1   6        8.95        5.95      1.32 o 
   8   1   6        0.18        0.62      1.32 o 
   0   2   6      388.83      415.16      3.18 o 
   1   2   6      787.50      868.62      4.63 o 
   2   2   6       40.43       42.18      1.23 o 
   3   2   6       64.30       68.32      2.33 o 
   4   2   6        2.12        2.36      0.68 o 
   5   2   6        5.08        7.35      1.05 o 
   6   2   6        5.88        7.28      1.19 o 
   7   2   6       12.06       10.30      1.46 o 
   8   2   6       13.25       16.60      1.94 o 
   0   3   6     1503.28     1577.88     26.97 o 
   1   3   6       66.14       62.50      1.42 o 
   2   3   6      610.82      661.02     15.52 o 
   3   3   6      121.39      125.02      2.20 o 
   4   3   6       16.49       16.52      1.19 o 
   5   3   6       59.23       56.68      1.88 o 
   6   3   6        0.12       -1.10      1.10 o 
   7   3   6        3.63        3.89      1.32 o 
   8   3   6        2.62        1.16      1.46 o 
   0   4   6        7.74        8.19      0.68 o 
   1   4   6       58.22       65.27      1.56 o 
   2   4   6       47.75       50.44      1.42 o 
   3   4   6       64.38       63.99      1.69 o 
   4   4   6       28.39       30.22      1.46 o 
   5   4   6       42.73       40.34      1.74 o 
   6   4   6       48.87       51.23      2.78 o 
   7   4   6        6.74        5.63      1.81 o 
   8   4   6        5.21        9.35      1.46 o 
   0   5   6        0.16       -0.05      0.59 o 
   1   5   6       50.51       49.89      2.27 o 
   2   5   6       21.34       21.07      1.19 o 
   3   5   6      117.71      113.45      2.72 o 
   4   5   6       91.39       90.26      3.82 o 
   5   5   6       42.88       43.04      2.39 o 
   6   5   6       16.55       15.37      1.56 o 
   7   5   6        0.00        1.28      1.32 o 
   0   6   6       34.70       28.98      1.81 o 
   1   6   6       77.67       77.61      2.91 o 
   2   6   6       62.11       67.29      1.92 o 
   3   6   6       27.90       32.79      1.88 o 
   4   6   6      104.53      103.58      2.56 o 
   5   6   6       36.88       37.20      4.01 o 
   6   6   6        4.19        6.59      1.32 o 
   7   6   6       14.88       13.66      1.65 o 
   0   7   6        0.69        1.88      0.91 o 
   1   7   6      246.78      237.40      5.38 o 
   2   7   6      149.87      151.27      4.47 o 
   3   7   6       55.10       53.71      1.97 o 
   4   7   6       63.44       65.18      4.98 o 
   5   7   6        2.12        3.23      1.28 o 
   6   7   6       12.59       13.52      1.74 o 
   7   7   6       10.05       11.02      1.78 o 
   0   8   6      137.61      143.27      2.88 o 
   1   8   6       12.39       13.22      1.32 o 
   2   8   6       32.44       34.35      1.78 o 
   3   8   6       68.24       68.67      5.24 o 
   4   8   6        8.66        6.82      1.46 o 
   5   8   6       11.73        8.95      3.04 o 
   6   8   6        7.49        9.13      1.55 o 
   0   9   6       37.25       37.39      2.98 o 
   1   9   6        1.33        0.06      1.42 o 
   2   9   6       65.54       63.97      3.11 o 
   3   9   6       38.32       42.57      2.01 o 
   4   9   6       13.62       17.34      2.07 o 
   5   9   6       22.44       26.73      2.01 o 
   0  10   6        7.22        5.54      1.32 o 
   1  10   6        1.57       -1.32      1.36 o 
   2  10   6        0.29        0.10      1.18 o 
   3  10   6        9.36       10.78      1.55 o 
   4  10   6        0.94        0.48      1.27 o 
   0  11   6        0.90       -0.32      1.36 o 
   1  11   6        6.19        7.43      1.49 o 
   2  11   6        1.89        2.54      1.32 o 
   3  11   6        5.67        6.56      2.52 o 
   1   0   7       53.19       61.84      1.37 o 
   2   0   7      111.02      122.12      5.12 o 
   3   0   7        6.26        5.44      0.73 o 
   4   0   7       24.41       24.45      1.19 o 
   5   0   7        2.01        2.48      0.87 o 
   6   0   7        2.47        2.34      2.72 o 
   7   0   7        0.06        0.81      1.14 o 
   8   0   7        2.38       -0.90      2.26 o 
   0   1   7      129.54      144.30      3.05 o 
   1   1   7       25.31       26.23      1.42 o 
   2   1   7      168.87      175.08      2.38 o 
   3   1   7      114.02      115.84      2.11 o 
   4   1   7        5.37        5.46      0.87 o 
   5   1   7       20.97       18.80      2.33 o 
   6   1   7       36.72       42.91      1.83 o 
   7   1   7       17.46       16.04      3.43 o 
   8   1   7       20.78       21.26      1.92 o 
   0   2   7       13.53       14.43      0.92 o 
   1   2   7      616.00      647.11      8.94 o 
   2   2   7       61.01       57.31      1.47 o 
   3   2   7       76.74       91.85      1.97 o 
   4   2   7        3.71        3.09      0.77 o 
   5   2   7        5.01        8.69      1.75 o 
   6   2   7       29.68       28.26      1.60 o 
   7   2   7        1.21        0.59      1.23 o 
   8   2   7        8.03        5.44      1.69 o 
   0   3   7      125.24      133.59      8.36 o 
   1   3   7       32.20       27.63      1.29 o 
   2   3   7        6.96        5.30      0.77 o 
   3   3   7        8.95        8.99      1.29 o 
   4   3   7        0.74        2.15      1.42 o 
   5   3   7        0.83        1.34      2.26 o 
   6   3   7        7.33        8.35      1.28 o 
   7   3   7        0.86        1.10      1.28 o 
   8   3   7        0.66        2.16      1.32 o 
   0   4   7       16.16       21.26      1.05 o 
   1   4   7       96.75      101.66      1.97 o 
   2   4   7      199.82      199.67      2.80 o 
   3   4   7       44.71       43.37      1.65 o 
   4   4   7      319.74      313.73      5.39 o 
   5   4   7        7.95        7.01      1.28 o 
   6   4   7        4.98        6.64      1.42 o 
   7   4   7        0.05       -0.60      1.32 o 
   8   4   7        1.87        2.51      2.46 o 
   0   5   7       16.40       15.95      1.01 o 
   1   5   7       54.18       59.19      1.60 o 
   2   5   7       14.59       15.10      1.10 o 
   3   5   7       53.27       52.70      3.75 o 
   4   5   7       38.28       37.68      3.49 o 
   5   5   7       69.80       69.62      2.38 o 
   6   5   7       55.47       55.12      2.28 o 
   7   5   7       13.22        9.54      1.69 o 
   0   6   7       38.01       41.97      1.60 o 
   1   6   7      191.98      194.37      3.03 o 
   2   6   7       69.35       71.07      2.06 o 
   3   6   7      254.01      253.68      8.17 o 
   4   6   7       33.50       34.30      1.83 o 
   5   6   7      111.88      108.99      2.93 o 
   6   6   7       15.67       14.52      2.07 o 
   7   6   7        2.29        2.47      1.55 o 
   0   7   7        1.91        2.91      1.09 o 
   1   7   7       90.03       90.75      2.33 o 
   2   7   7      111.40      107.75      3.24 o 
   3   7   7       14.09       17.01      1.36 o 
   4   7   7       20.94       20.50      1.60 o 
   5   7   7       20.89       23.04      2.78 o 
   6   7   7        6.29        7.45      1.56 o 
   0   8   7       16.10       12.95      1.42 o 
   1   8   7       33.43       31.07      1.65 o 
   2   8   7       46.45       43.17      2.01 o 
   3   8   7        7.03        6.31      1.62 o 
   4   8   7       34.80       36.44      3.62 o 
   5   8   7        7.90        9.70      1.51 o 
   6   8   7        5.74        7.02      1.60 o 
   0   9   7        0.26       -0.83      1.16 o 
   1   9   7       10.19        8.79      1.32 o 
   2   9   7        7.18        5.30      1.32 o 
   3   9   7        6.40        5.24      1.46 o 
   4   9   7       15.87       20.38      1.74 o 
   5   9   7        9.73        9.64      2.52 o 
   0  10   7        0.23        0.75      1.16 o 
   1  10   7        1.73        3.90      1.23 o 
   2  10   7       13.28       14.05      3.69 o 
   3  10   7        4.60        4.91      1.32 o 
   4  10   7        6.49        7.74      1.64 o 
   0  11   7        0.27       -0.65      1.37 o 
   1  11   7        0.64        1.14      1.32 o 
   2  11   7        0.05       -1.29      1.56 o 
   0   0   8       59.03       70.36      1.51 o 
   1   0   8        3.86        3.37      0.97 o 
   2   0   8      120.76      118.11      2.46 o 
   3   0   8        0.73        0.45      0.97 o 
   4   0   8       11.14       11.82      1.10 o 
   5   0   8        0.15       -1.01      1.01 o 
   6   0   8        4.58        6.43      1.23 o 
   7   0   8       20.06       18.82      1.78 o 
   8   0   8        4.59        4.94      3.04 o 
   0   1   8        5.43        6.94      0.73 o 
   1   1   8      183.68      183.68      2.48 o 
   2   1   8       96.60       95.35      1.92 o 
   3   1   8       30.52       32.41      1.29 o 
   4   1   8      102.40       93.13      2.24 o 
   5   1   8       45.60       49.03      5.44 o 
   6   1   8        9.05        8.57      1.37 o 
   7   1   8        4.85        3.81      2.78 o 
   8   1   8        0.11       -1.10      1.42 o 
   0   2   8       91.80      106.92      1.97 o 
   1   2   8      334.36      384.94      3.63 o 
   2   2   8      116.38      126.16      3.24 o 
   3   2   8       45.50       44.72      1.51 o 
   4   2   8        1.82        2.08      1.36 o 
   5   2   8        9.89       12.12      1.14 o 
   6   2   8       14.18       13.07      1.56 o 
   7   2   8        1.82        1.75      2.52 o 
   8   2   8       16.05       17.32      1.74 o 
   0   3   8      254.47      262.65      3.07 o 
   1   3   8        9.41        8.93      1.04 o 
   2   3   8      175.22      167.80      2.66 o 
   3   3   8        4.69        4.05      0.87 o 
   4   3   8        8.98        7.26      1.14 o 
   5   3   8       29.74       28.26      1.60 o 
   6   3   8        0.81       -0.07      1.14 o 
   7   3   8        5.54        4.67      3.11 o 
   0   4   8       20.18       20.74      1.14 o 
   1   4   8        2.40        3.05      0.78 o 
   2   4   8       72.38       74.37      1.88 o 
   3   4   8        9.56        7.93      1.10 o 
   4   4   8       75.05       78.58      2.85 o 
   5   4   8        4.66        3.43      1.68 o 
   6   4   8       37.14       33.16      2.01 o 
   7   4   8        2.45        2.33      1.37 o 
   0   5   8       16.66       16.63      1.10 o 
   1   5   8       15.40       13.98      1.10 o 
   2   5   8        0.10        1.33      0.87 o 
   3   5   8       11.58       13.11      1.75 o 
   4   5   8       73.71       74.21      2.29 o 
   5   5   8        4.79        5.99      1.36 o 
   6   5   8        1.46        0.06      1.37 o 
   7   5   8        2.39       -0.75      1.49 o 
   0   6   8      134.78      124.67      2.61 o 
   1   6   8       85.41       84.41      2.24 o 
   2   6   8      147.28      136.54      3.04 o 
   3   6   8       27.76       24.28      2.85 o 
   4   6   8       14.38       10.67      1.51 o 
   5   6   8       44.04       41.93      2.06 o 
   6   6   8        3.08        2.33      1.46 o 
   0   7   8      286.15      273.49      3.94 o 
   1   7   8       14.84       12.70      1.46 o 
   2   7   8      105.65      106.33      2.70 o 
   3   7   8        5.00        6.07      1.14 o 
   4   7   8       25.46       25.73      1.75 o 
   5   7   8        1.23       -0.91      1.32 o 
   6   7   8       12.11       12.35      1.64 o 
   0   8   8        3.90        4.18      0.99 o 
   1   8   8        4.19        7.04      1.23 o 
   2   8   8        3.70        2.12      1.23 o 
   3   8   8       51.61       48.27      2.06 o 
   4   8   8        0.22        0.37      1.36 o 
   5   8   8        4.74        4.83      2.46 o 
   0   9   8        1.67        3.71      1.01 o 
   1   9   8        5.85        4.45      1.32 o 
   2   9   8        2.67        3.90      2.26 o 
   3   9   8       10.63       11.04      1.51 o 
   4   9   8        1.02        1.19      1.32 o 
   0  10   8        2.20        0.35      1.32 o 
   1  10   8        0.64        3.16      3.17 o 
   2  10   8        1.33       -1.51      1.51 o 
   3  10   8        5.49        4.77      1.55 o 
   0  11   8       10.72       16.22      2.39 o 
   1  11   8        9.02       15.22      2.39 o 
   1   0   9        2.77        1.96      0.97 o 
   2   0   9       14.92       12.11      1.55 o 
   3   0   9       14.26       14.73      1.05 o 
   4   0   9        6.31        6.55      1.14 o 
   5   0   9      141.54      143.36      5.96 o 
   6   0   9        3.88        5.51      1.28 o 
   7   0   9       22.51       22.73      1.92 o 
   0   1   9        9.29       10.25      0.97 o 
   1   1   9      187.69      179.37      2.66 o 
   2   1   9       14.35       16.43      1.10 o 
   3   1   9      110.15      114.94      2.38 o 
   4   1   9       56.26       65.97      3.17 o 
   5   1   9       18.44       16.11      1.37 o 
   6   1   9       14.71       16.26      2.85 o 
   7   1   9        7.30        8.87      1.75 o 
   0   2   9       26.53       25.00      1.94 o 
   1   2   9       66.35       72.92      1.78 o 
   2   2   9       14.08       13.50      1.01 o 
   3   2   9        0.10       -0.71      0.82 o 
   4   2   9       15.58       14.17      1.16 o 
   5   2   9       33.36       28.32      1.60 o 
   6   2   9       24.13       25.26      1.78 o 
   7   2   9       10.74       12.12      2.33 o 
   0   3   9      101.36      107.53      2.11 o 
   1   3   9       10.25       10.07      1.68 o 
   2   3   9       11.89       12.47      1.05 o 
   3   3   9       14.23       13.33      1.42 o 
   4   3   9       21.45       23.03      1.42 o 
   5   3   9        2.40        2.71      1.68 o 
   6   3   9       10.25       10.32      1.60 o 
   7   3   9        2.30        3.43      1.88 o 
   0   4   9       69.55       68.12      1.83 o 
   1   4   9       48.81       49.70      3.50 o 
   2   4   9       36.68       37.84      3.37 o 
   3   4   9      115.63      107.98      2.85 o 
   4   4   9       13.44       12.56      1.27 o 
   5   4   9       30.15       31.70      1.78 o 
   6   4   9       12.56       15.55      1.55 o 
   7   4   9        5.68        3.74      1.51 o 
   0   5   9      121.89      130.93      2.66 o 
   1   5   9       53.19       46.33      3.37 o 
   2   5   9       49.21       49.48      3.75 o 
   3   5   9        1.83        2.51      1.36 o 
   4   5   9       28.09       30.16      3.30 o 
   5   5   9        3.79        3.27      1.32 o 
   6   5   9        7.11        7.91      1.55 o 
   7   5   9       11.01       14.53      2.46 o 
   0   6   9      216.78      219.34      3.48 o 
   1   6   9       27.94       29.95      1.69 o 
   2   6   9      166.88      161.69      3.24 o 
   3   6   9       59.30       56.45      3.56 o 
   4   6   9       25.55       25.68      3.43 o 
   5   6   9       29.03       22.49      1.92 o 
   6   6   9        5.46        4.08      1.56 o 
   0   7   9      228.80      237.25      3.80 o 
   1   7   9        1.43        2.68      1.14 o 
   2   7   9      103.40      105.77      3.11 o 
   3   7   9        7.80       10.60      1.42 o 
   4   7   9       18.96       16.36      1.64 o 
   5   7   9        3.59        2.39      2.26 o 
   6   7   9        2.79        2.37      1.46 o 
   0   8   9       32.82       30.02      3.04 o 
   1   8   9       19.10       16.86      1.46 o 
   2   8   9       22.25       20.82      1.74 o 
   3   8   9        3.35        2.62      1.23 o 
   4   8   9        2.53        2.11      1.42 o 
   5   8   9        4.38        5.60      1.55 o 
   0   9   9        1.47        1.04      1.42 o 
   1   9   9       23.15       26.18      2.07 o 
   2   9   9        2.75        4.59      1.19 o 
   3   9   9        1.20       -0.41      2.98 o 
   4   9   9        4.32        3.62      1.46 o 
   0  10   9        3.05        4.82      1.49 o 
   1  10   9        1.18        0.79      1.27 o 
   2  10   9        5.45        4.87      1.88 o 
   0   0  10       87.17       84.97      2.40 o 
   1   0  10       89.30       89.46      2.27 o 
   2   0  10       47.29       48.62      1.65 o 
   3   0  10      404.41      416.81      9.74 o 
   4   0  10       27.47       25.99      1.51 o 
   5   0  10       63.83       69.41      2.47 o 
   6   0  10        3.62        2.49      1.32 o 
   7   0  10        3.32        5.05      1.46 o 
   0   1  10       72.44       71.68      1.83 o 
   1   1  10       21.67       19.40      1.88 o 
   2   1  10       62.73       63.38      1.83 o 
   3   1  10       94.17       96.77      6.22 o 
   4   1  10       10.54       12.89      3.62 o 
   5   1  10       17.13       16.16      1.55 o 
   6   1  10        0.66        0.83      2.33 o 
   7   1  10        5.24        3.75      2.01 o 
   0   2  10      144.54      134.74      5.64 o 
   1   2  10       30.06       26.52      2.14 o 
   2   2  10       77.93       75.76      3.37 o 
   3   2  10       50.42       48.43      4.40 o 
   4   2  10       10.15       10.85      2.20 o 
   5   2  10        7.39        7.70      1.28 o 
   6   2  10        7.10        8.74      1.55 o 
   7   2  10        5.04        2.72      1.56 o 
   0   3  10       10.57       11.33      0.92 o 
   1   3  10       31.76       32.31      1.46 o 
   2   3  10       54.15       50.18      1.83 o 
   3   3  10        7.09        6.70      1.29 o 
   4   3  10       19.40       17.38      1.46 o 
   5   3  10        5.51        6.14      1.23 o 
   6   3  10        2.10        0.13      1.37 o 
   7   3  10        0.53        1.10      1.46 o 
   0   4  10       19.06       20.01      1.75 o 
   1   4  10       49.35       47.38      1.69 o 
   2   4  10        1.97        2.58      0.96 o 
   3   4  10       59.15       60.38      3.82 o 
   4   4  10        5.80        5.83      1.18 o 
   5   4  10        3.96        5.41      1.28 o 
   6   4  10       11.45       14.18      3.11 o 
   0   5  10       11.42       11.37      1.14 o 
   1   5  10       22.75       22.26      1.42 o 
   2   5  10       42.37       42.25      4.27 o 
   3   5  10       27.51       28.08      1.65 o 
   4   5  10        6.13        5.04      1.23 o 
   5   5  10       13.67       12.22      1.88 o 
   6   5  10        2.87        2.40      1.51 o 
   0   6  10        2.46        4.85      1.10 o 
   1   6  10        5.56        7.07      1.14 o 
   2   6  10       47.69       46.53      2.07 o 
   3   6  10        8.00        6.82      1.94 o 
   4   6  10       33.73       35.66      1.92 o 
   5   6  10        7.21        8.47      1.51 o 
   6   6  10        2.80        0.71      1.46 o 
   0   7  10       62.47       68.43      2.29 o 
   1   7  10       53.87       43.76      2.10 o 
   2   7  10       29.32       31.68      2.26 o 
   3   7  10       40.65       33.41      1.92 o 
   4   7  10        0.61        0.65      1.19 o 
   5   7  10        2.05        3.89      1.32 o 
   0   8  10       54.24       55.10      2.29 o 
   1   8  10       11.07       11.83      1.42 o 
   2   8  10       25.12       22.84      1.74 o 
   3   8  10        3.21        1.62      1.49 o 
   4   8  10        1.36        3.11      1.23 o 
   0   9  10        1.46        0.00      1.37 o 
   1   9  10       35.28       33.66      2.33 o 
   2   9  10        5.99        3.17      3.04 o 
   3   9  10        3.47        4.10      3.17 o 
   0  10  10       27.54       31.77      2.10 o 
   1  10  10       10.68       17.26      2.52 o 
   1   0  11        0.41        0.91      0.82 o 
   2   0  11       18.72       18.94      1.32 o 
   3   0  11        6.09        4.83      1.19 o 
   4   0  11       14.65       17.45      1.55 o 
   5   0  11       70.63       69.71      2.52 o 
   6   0  11        7.93        8.44      1.68 o 
   7   0  11        4.07        1.04      1.46 o 
   0   1  11        6.75       10.11      1.94 o 
   1   1  11      174.24      172.26      3.43 o 
   2   1  11       22.21       23.95      1.42 o 
   3   1  11       25.48       24.72      1.56 o 
   4   1  11       40.46       35.58      2.39 o 
   5   1  11        9.90        8.73      1.42 o 
   6   1  11       10.50       11.64      2.59 o 
   7   1  11        5.03        7.47      1.46 o 
   0   2  11      217.23      219.25      3.39 o 
   1   2  11       48.33       47.70      2.39 o 
   2   2  11      108.14      108.09      2.56 o 
   3   2  11       41.63       41.17      1.82 o 
   4   2  11       25.50       24.66      1.65 o 
   5   2  11        0.41       -0.52      2.07 o 
   6   2  11        2.75        0.75      1.32 o 
   0   3  11        9.56        9.51      1.10 o 
   1   3  11       32.71       32.30      1.51 o 
   2   3  11       70.98       68.35      2.46 o 
   3   3  11       16.03       16.10      1.42 o 
   4   3  11       26.71       23.11      1.65 o 
   5   3  11        5.15        3.62      1.32 o 
   6   3  11        6.94        6.24      1.46 o 
   0   4  11        0.12        0.93      1.55 o 
   1   4  11       21.70       16.82      1.32 o 
   2   4  11       15.11       12.32      1.37 o 
   3   4  11        0.09        0.26      1.01 o 
   4   4  11       21.50       24.65      4.01 o 
   5   4  11        0.06       -1.28      1.28 o 
   6   4  11        4.06        7.03      1.42 o 
   0   5  11        1.40        1.81      1.10 o 
   1   5  11       21.04       17.02      1.46 o 
   2   5  11       41.44       39.99      1.92 o 
   3   5  11       26.66       24.45      1.68 o 
   4   5  11       32.53       30.36      2.91 o 
   5   5  11        6.11        6.87      1.49 o 
   6   5  11        3.86        4.59      1.56 o 
   0   6  11       66.75       63.02      3.63 o 
   1   6  11       15.23       16.23      1.46 o 
   2   6  11       32.06       33.22      3.04 o 
   3   6  11        3.50        0.94      2.39 o 
   4   6  11        9.79        9.35      1.60 o 
   5   6  11        2.63        2.72      1.46 o 
   0   7  11        0.03        1.40      1.14 o 
   1   7  11        5.63        6.60      1.36 o 
   2   7  11        1.37        0.95      1.27 o 
   3   7  11       12.87       13.03      1.65 o 
   4   7  11        0.35        1.24      1.55 o 
   0   8  11        4.17        5.99      1.36 o 
   1   8  11        4.66        3.75      1.42 o 
   2   8  11        1.61        4.23      1.32 o 
   3   8  11        0.07        1.49      1.28 o 
   4   8  11        0.31        0.91      2.07 o 
   0   9  11       21.33       19.51      5.05 o 
   1   9  11       22.67       22.23      3.04 o 
   2   9  11        3.91        2.78      1.51 o 
   0   0  12       35.90       36.63      1.74 o 
   1   0  12       18.93       17.54      1.37 o 
   2   0  12        6.85        6.54      1.23 o 
   3   0  12        0.00        0.13      1.04 o 
   4   0  12        0.04       -0.38      1.14 o 
   5   0  12        1.09        1.23      1.28 o 
   6   0  12        2.06        2.56      1.36 o 
   0   1  12       15.16       14.57      1.46 o 
   1   1  12      308.76      304.34      4.13 o 
   2   1  12        4.56        4.45      1.88 o 
   3   1  12       65.23       62.88      3.17 o 
   4   1  12        4.37        4.75      1.32 o 
   5   1  12        5.60        5.43      1.28 o 
   6   1  12        0.35       -0.45      2.07 o 
   0   2  12      224.18      229.16      3.62 o 
   1   2  12       32.68       35.06      3.56 o 
   2   2  12       62.59       61.08      2.24 o 
   3   2  12       11.24       16.59      2.20 o 
   4   2  12        2.31        3.14      1.14 o 
   5   2  12        0.35       -0.19      1.19 o 
   6   2  12        6.14        5.91      2.59 o 
   0   3  12        0.51        0.71      1.10 o 
   1   3  12      120.85      118.85      3.95 o 
   2   3  12       12.18       11.48      2.72 o 
   3   3  12        9.93        7.15      1.37 o 
   4   3  12        0.97        0.42      1.23 o 
   5   3  12        1.89        1.00      1.32 o 
   6   3  12        7.99       10.41      1.65 o 
   0   4  12       60.76       55.04      2.01 o 
   1   4  12        0.47       -0.66      2.01 o 
   2   4  12       43.61       41.29      2.78 o 
   3   4  12        4.34        3.75      1.28 o 
   4   4  12        2.89        4.33      2.26 o 
   5   4  12        5.79        6.46      1.56 o 
   0   5  12        2.30        3.47      2.59 o 
   1   5  12        9.52        6.78      1.32 o 
   2   5  12       14.37       13.98      1.46 o 
   3   5  12        2.03        4.99      1.36 o 
   4   5  12        1.90        0.65      1.81 o 
   5   5  12        4.11        3.27      1.51 o 
   0   6  12       25.91       27.97      2.39 o 
   1   6  12        0.38       -1.09      1.09 o 
   2   6  12       11.58       12.60      1.46 o 
   3   6  12        0.10       -0.33      1.23 o 
   4   6  12       13.90       15.59      1.60 o 
   0   7  12        8.71        7.67      1.42 o 
   1   7  12       14.43       15.04      2.85 o 
   2   7  12        4.65        3.89      1.23 o 
   3   7  12        1.01        1.44      1.27 o 
   4   7  12        2.63        0.84      2.78 o 
   0   8  12        3.76        2.47      1.62 o 
   1   8  12       15.52       14.63      1.65 o 
   2   8  12        2.38        4.37      1.32 o 
   3   8  12        4.35        4.14      1.94 o 
   1   0  13       58.32       56.37      2.24 o 
   2   0  13        8.43        7.29      2.07 o 
   3   0  13        1.74        2.96      1.14 o 
   4   0  13        0.80        1.75      1.10 o 
   5   0  13        0.20        0.65      1.28 o 
   6   0  13        0.37       -1.55      1.94 o 
   0   1  13        2.15        4.59      1.37 o 
   1   1  13      207.37      217.18      5.38 o 
   2   1  13       12.36       10.01      1.42 o 
   3   1  13       31.00       36.61      1.87 o 
   4   1  13        0.59        2.63      1.14 o 
   5   1  13        0.87        0.71      1.19 o 
   6   1  13        0.47        3.49      1.81 o 
   0   2  13       13.52       12.16      1.42 o 
   1   2  13      119.48      109.68      4.47 o 
   2   2  13        4.77        5.17      1.32 o 
   3   2  13       42.60       38.42      1.97 o 
   4   2  13        4.10        3.56      1.75 o 
   5   2  13        3.54        3.13      1.49 o 
   0   3  13       71.24       66.34      2.33 o 
   1   3  13       19.21       17.49      1.46 o 
   2   3  13       54.69       54.19      2.15 o 
   3   3  13       29.12       27.49      1.87 o 
   4   3  13       34.62       39.90      2.01 o 
   5   3  13        4.14        4.61      1.51 o 
   0   4  13        3.82        4.05      1.75 o 
   1   4  13        1.77        2.46      1.19 o 
   2   4  13        8.10        6.43      1.23 o 
   3   4  13        1.32        1.13      1.14 o 
   4   4  13       10.29        6.63      3.30 o 
   5   4  13        0.52        2.67      1.42 o 
   0   5  13        2.31        2.01      1.49 o 
   1   5  13        2.99        2.92      1.14 o 
   2   5  13        0.99        1.72      3.04 o 
   3   5  13        0.06       -1.42      1.42 o 
   4   5  13        0.18       -1.32      1.32 o 
   0   6  13        0.94        1.33      2.78 o 
   1   6  13        9.10        9.84      1.51 o 
   2   6  13        2.32        1.57      2.01 o 
   3   6  13        1.05        2.65      1.28 o 
   4   6  13        2.02        1.94      1.46 o 
   0   7  13        0.40        0.67      2.26 o 
   1   7  13        1.52        1.04      1.81 o 
   2   7  13        0.19        0.52      1.42 o 
   3   7  13        1.54        2.72      1.37 o 
   0   8  13        0.86        2.07      1.46 o 
   1   8  13        0.13        2.12      1.62 o 
   0   0  14      130.93      135.13      3.16 o 
   1   0  14       17.01       18.56      1.74 o 
   2   0  14       43.16       47.12      2.07 o 
   3   0  14        4.23        5.70      3.36 o 
   4   0  14        5.65        8.88      1.36 o 
   5   0  14        0.74        1.29      2.20 o 
   0   1  14       38.96       36.22      3.62 o 
   1   1  14        1.85        0.62      1.29 o 
   2   1  14       18.53       18.57      1.65 o 
   3   1  14        9.18       11.64      2.07 o 
   4   1  14        0.51       -0.58      1.62 o 
   5   1  14        0.09       -1.19      1.36 o 
   0   2  14       33.48       30.56      1.83 o 
   1   2  14        9.83        8.74      1.42 o 
   2   2  14       10.75       11.51      1.46 o 
   3   2  14       54.82       60.70      2.42 o 
   4   2  14        0.28        2.42      2.26 o 
   5   2  14       13.82       15.04      1.87 o 
   0   3  14        4.10        2.65      1.94 o 
   1   3  14       11.53       11.79      2.72 o 
   2   3  14        5.10        7.79      1.37 o 
   3   3  14        2.13        3.72      1.32 o 
   4   3  14        2.35        1.97      1.51 o 
   0   4  14       21.26       16.41      1.65 o 
   1   4  14        3.90        2.20      3.75 o 
   2   4  14       17.38       14.74      1.60 o 
   3   4  14        0.40       -1.37      1.37 o 
   4   4  14        0.64        0.99      1.32 o 
   0   5  14        8.72        9.82      2.26 o 
   1   5  14        3.15        6.50      1.23 o 
   2   5  14        6.08        9.65      2.59 o 
   3   5  14        4.29        4.73      1.51 o 
   0   6  14        0.45        0.13      1.37 o 
   1   6  14        9.14       11.35      1.46 o 
   2   6  14        0.46        1.12      2.59 o 
   0   7  14        0.14        3.38      1.21 o 
   1   7  14        3.06        5.41      1.46 o 
   1   0  15        0.50        0.54      1.23 o 
   2   0  15        0.33       -0.12      3.04 o 
   3   0  15        2.51        4.66      1.37 o 
   4   0  15        0.03        0.65      1.68 o 
   0   1  15       12.62       15.79      2.59 o 
   1   1  15       10.32       10.09      2.46 o 
   2   1  15        6.60        5.88      1.51 o 
   3   1  15        2.84        1.41      1.32 o 
   4   1  15        5.06        7.66      1.56 o 
   0   2  15        0.00        1.23      1.28 o 
   1   2  15        1.75        0.65      1.19 o 
   2   2  15       21.83       21.84      2.52 o 
   3   2  15        2.26        3.45      1.42 o 
   4   2  15        9.34       12.52      1.74 o 
   0   3  15       14.95       11.17      1.46 o 
   1   3  15        3.86        3.77      1.42 o 
   2   3  15       15.43       15.13      1.69 o 
   3   3  15        6.28        5.50      1.56 o 
   0   4  15       10.13       10.89      1.60 o 
   1   4  15        3.31        2.49      1.32 o 
   2   4  15        2.45        4.04      1.36 o 
   3   4  15       14.75       12.87      1.83 o 
   0   5  15       22.85       25.87      2.01 o 
   1   5  15        1.14        1.04      1.37 o 
   2   5  15        8.81       10.07      3.43 o 
   0   0  16        1.32        1.22      2.72 o 
   1   0  16        1.95        3.98      1.32 o 
   2   0  16        1.51        0.40      1.31 o 
   3   0  16        2.40        5.05      1.46 o 
   0   1  16        4.27        5.05      1.32 o 
   1   1  16        4.58        6.10      1.36 o 
   2   1  16        4.61        6.77      1.55 o 
   3   1  16        6.89        6.60      2.65 o 
   0   2  16        0.69        0.98      1.23 o 
   1   2  16        0.94        1.15      1.27 o 
   2   2  16        3.32        3.24      1.46 o 
   0   3  16        0.00        0.78      1.19 o 
   1   3  16        3.46        1.94      1.88 o 
   2   3  16        5.64        8.54      1.37 o 
   0   4  16        0.06        1.47      1.32 o 
   1   4  16        6.01        7.45      1.46 o 
                                                 
